# Supplementary material for: Two new species of the genus Deltomerodes Deuve, 1992 (Coleoptera, Carabidae, Patrobini) from Xizang, China
Source: Zookeys. 2021 Mar 10;1023:151–69. doi: 10.3897/zookeys.1023.61553 (PMC7973067; doi:10.3897/zookeys.1023.61553)
Supplement: XML Treatment for Deltomerodes [file zookeys.1023.61553-treatment1.xml]

<!DOCTYPE tp:taxon-treatment
  PUBLIC "-//TaxonX//DTD Taxonomic Treatment Publishing DTD v0 20100105//EN" "tax-treatment-NSO.dtd">
<tp:taxon-treatment xmlns:tp="http://www.plazi.org/taxpub"><tp:treatment-meta><kwd-group><label>Taxon classification</label><kwd><named-content xmlns:xlink="http://www.w3.org/1999/xlink" content-type="kingdom">Animalia</named-content></kwd><kwd><named-content xmlns:xlink="http://www.w3.org/1999/xlink" content-type="order">Coleoptera</named-content></kwd><kwd><named-content xmlns:xlink="http://www.w3.org/1999/xlink" content-type="family">Carabidae</named-content></kwd></kwd-group><mixed-citation publication-type="journal"><person-group><name><surname>Yan</surname><given-names>Weifeng</given-names></name><name><surname>Shi</surname><given-names>Hongliang</given-names></name><name><surname>Liang</surname><given-names>Hongbin</given-names></name><name><surname>Shi</surname><given-names>Juan</given-names></name></person-group><article-title>Two new species of the genus <italic><tp:taxon-name><tp:taxon-name-part taxon-name-part-type="genus" reg="Deltomerodes">Deltomerodes</tp:taxon-name-part></tp:taxon-name></italic> Deuve, 1992 (<tp:taxon-name><tp:taxon-name-part taxon-name-part-type="order">Coleoptera</tp:taxon-name-part></tp:taxon-name>, <tp:taxon-name><tp:taxon-name-part taxon-name-part-type="family">Carabidae</tp:taxon-name-part></tp:taxon-name>, <tp:taxon-name><tp:taxon-name-part taxon-name-part-type="tribe">Patrobini</tp:taxon-name-part></tp:taxon-name>) from Xizang, China</article-title><source>Zookeys</source><day>10</day><month>3</month><year>2021</year><volume>1023</volume><fpage>151</fpage><lpage>169</lpage><pub-id pub-id-type="doi">10.3897/zookeys.1023.61553</pub-id></mixed-citation></tp:treatment-meta><tp:nomenclature><tp:taxon-name><object-id xmlns:xlink="http://www.w3.org/1999/xlink" content-type="arpha" xlink:type="simple">53FE6CCB-1751-5A45-A30A-CC85AD453FA1</object-id>
            <tp:taxon-name-part taxon-name-part-type="genus" reg="Deltomerodes">Deltomerodes</tp:taxon-name-part>
          </tp:taxon-name><tp:taxon-authority>Deuve, 1992</tp:taxon-authority></tp:nomenclature><tp:treatment-sec sec-type="type species" id="SECID0ETHAC"><title>Type species.</title><p><italic><tp:taxon-name><tp:taxon-name-part taxon-name-part-type="genus" reg="Deltomerodes">Deltomerodes</tp:taxon-name-part> <tp:taxon-name-part taxon-name-part-type="species" reg="memorabilis">memorabilis</tp:taxon-name-part></tp:taxon-name></italic> Deuve, 1992.</p></tp:treatment-sec><tp:treatment-sec sec-type="diagnosis" id="SECID0EEIAC"><title>Diagnosis.</title><p>The genus can be identified by the following combination of character states: Slender, medium-sized <tp:taxon-name>Partrobini</tp:taxon-name>, body elongate, length 8.5–12.0 mm; dorsal side black to reddish-brown. Head large with small eyes; first antennomere unisetose or with one seta distinctly longer than the others; two to four pairs of setae between eyes and neck constriction; mandibles normal, right mandible with a tooth beneath basal inner margin; terminal maxillary palpomere fusiform, broadest in middle; submentum with two pairs of setae in males, one to four pairs (usually two) in females. Pronotum ovate, longitudinal, cordate to subquadrate; lateral margins usually with one pair of setae before middle (two pairs in <italic><tp:taxon-name><tp:taxon-name-part taxon-name-part-type="genus" reg="Deltomerodes">D.</tp:taxon-name-part> <tp:taxon-name-part taxon-name-part-type="species" reg="memorabilis">memorabilis</tp:taxon-name-part></tp:taxon-name></italic>); posterior angles usually with one pair of setae (two or three pairs in <italic><tp:taxon-name><tp:taxon-name-part taxon-name-part-type="genus" reg="Deltomerodes">D.</tp:taxon-name-part> <tp:taxon-name-part taxon-name-part-type="species" reg="schmidti">schmidti</tp:taxon-name-part></tp:taxon-name></italic>). Elytra oblong-ovate, shoulders rather narrow, oblique to slightly angulate; discal setiferous pores present on the third interval, usually also on the fifth and/or seventh intervals; striae more or less smoothed laterally. Thorax with suture between mesepisternum and mesosternum joining anterior margin of mesepimeron. All tarsomeres pubescent dorsally; fifth meso- and metatarsomeres with two to five pairs of setae ventrally. Apical lamella of aedeagus narrow, more or less bent dorsally in lateral view and twisted rightwards in dorsal view; endophallus with two groups of copulatory pieces: the proximal one near middle, usually loop-shaped (straight in <italic><tp:taxon-name><tp:taxon-name-part taxon-name-part-type="genus" reg="Deltomerodes">D.</tp:taxon-name-part> <tp:taxon-name-part taxon-name-part-type="species" reg="conaensis">conaensis</tp:taxon-name-part></tp:taxon-name></italic> sp. nov.); one or two spiniform distal pieces near distal margin of apical orifice. Parameres with short apical projections, left one somewhat obtuse or truncated at apex. Female gonopods dimerous, gonocoxite I glabrous; gonocoxite II thin, with one or two small subapical setae in one fovea; reproductive tract with a well-marked annular sclerotized ring on bursa copulatrix.</p></tp:treatment-sec><tp:treatment-sec sec-type="Comparision" id="SECID0ESJAC"><title>Comparision.</title><p><italic><tp:taxon-name><tp:taxon-name-part taxon-name-part-type="genus" reg="Deltomerodes">Deltomerodes</tp:taxon-name-part></tp:taxon-name></italic> is rather similar to <italic><tp:taxon-name><tp:taxon-name-part taxon-name-part-type="genus" reg="Deltomerus">Deltomerus</tp:taxon-name-part></tp:taxon-name></italic> and <italic><tp:taxon-name><tp:taxon-name-part taxon-name-part-type="genus" reg="Platidiolus">Platidiolus</tp:taxon-name-part></tp:taxon-name></italic>, and these are the only three genera with tarsi pubescent dorsally in <tp:taxon-name><tp:taxon-name-part taxon-name-part-type="tribe">Patrobini</tp:taxon-name-part></tp:taxon-name>. <italic><tp:taxon-name><tp:taxon-name-part taxon-name-part-type="genus" reg="Deltomerus">Deltomerus</tp:taxon-name-part></tp:taxon-name></italic> also shares some other characters with <italic><tp:taxon-name><tp:taxon-name-part taxon-name-part-type="genus" reg="Deltomerodes">Deltomerodes</tp:taxon-name-part></tp:taxon-name></italic>, including: body slender; fifth and seventh intervals of elytra usually with additional discal setiferous pores; fifth meso- and metatarsomeres with several setae ventrally. But <italic><tp:taxon-name><tp:taxon-name-part taxon-name-part-type="genus" reg="Deltomerus">Deltomerus</tp:taxon-name-part></tp:taxon-name></italic> is different in many characters: (1) first antennomere plurisetose, with several long setae; (2) submentum with more than two pairs of setae in males; (3) pronotum lateral margins plurisetose before middle (in <italic><tp:taxon-name><tp:taxon-name-part taxon-name-part-type="genus" reg="Deltomerodes">Deltomerodes</tp:taxon-name-part></tp:taxon-name></italic>, only <italic><tp:taxon-name><tp:taxon-name-part taxon-name-part-type="genus" reg="Deltomerodes">D.</tp:taxon-name-part> <tp:taxon-name-part taxon-name-part-type="species" reg="memorabilis">memorabilis</tp:taxon-name-part></tp:taxon-name></italic> with two pairs of mid-lateral setae); (4) all elytral striae distinct, subequally developed; (5) basal loop-shaped sclerite of endophallus absent (in <italic><tp:taxon-name><tp:taxon-name-part taxon-name-part-type="genus" reg="Deltomerodes">Deltomerodes</tp:taxon-name-part></tp:taxon-name></italic>, only <italic><tp:taxon-name><tp:taxon-name-part taxon-name-part-type="genus" reg="Deltomerodes">D.</tp:taxon-name-part> <tp:taxon-name-part taxon-name-part-type="species" reg="conaensis">conaensis</tp:taxon-name-part></tp:taxon-name></italic> sp. nov. without basal loop-shaped sclerite). <italic><tp:taxon-name><tp:taxon-name-part taxon-name-part-type="genus" reg="Platidiolus">Platidiolus</tp:taxon-name-part></tp:taxon-name></italic> is differentiated from <italic><tp:taxon-name><tp:taxon-name-part taxon-name-part-type="genus" reg="Deltomerodes">Deltomerodes</tp:taxon-name-part></tp:taxon-name></italic> by: (1) smaller size, body length less than 6 mm; (2) apical maxillary palpomere broadest at base, attenuate towards apex; (3) submentum with more than two pairs of setae in males; (4) elytra with discal setiferous pores only on the third interval.</p></tp:treatment-sec></tp:taxon-treatment>
